# Supplementary material for: Rule-Based Pruning and In Silico Identification of Essential Proteins in Yeast PPIN
Source: Cells. 2022 Aug 25;11(17):2648. doi: 10.3390/cells11172648 (PMC9454873; doi:10.3390/cells11172648)
Supplement: Supplementary file 1 [file cells-11-02648-s001.zip]

Archive with 1 entries (1 files):
- cells-1863857-supplementary.pdf
